# Supplementary material for: Spectroscopic Identification of Hydrogen Bond Vibrations and Quasi-Isostructural Polymorphism in N-Salicylideneaniline
Source: Molecules. 2021 Aug 20;26(16):5043. doi: 10.3390/molecules26165043 (PMC8401763; doi:10.3390/molecules26165043)
Supplement: Supplementary file 1 [file molecules-26-05043-s001.zip]

Archive with 1 entries (1 files):
- molecules-1343615-supplementary.pdf
